# Supplementary material for: IFNγ Inhibits the Cytosolic Replication of Shigella flexneri via the Cytoplasmic RNA Sensor RIG-I
Source: PLoS Pathog. 2012 Aug 9;8(8):e1002809. doi: 10.1371/journal.ppat.1002809 (PMC3415441; doi:10.1371/journal.ppat.1002809)
Supplement: Table S2 — List of IFNγ-regulated, IRF1-dependent genes during S. flexneri infection. (XLS) [file ppat.1002809.s004.xls]

## Sheet: Sheet1
Probe Set ID	Fold induction by IRF1 in IFNg treated MEFs	Gene Symbol	Entrez Gene
1450484_a_at	64.8641	Cmpk2	22169
1421009_at	49.8606	Rsad2	58185
1421008_at	39.2541	Rsad2	58185
1422962_a_at	38.8607	Psmb8	16913
1436058_at	36.0395	Rsad2	58185
1422095_a_at	29.129	Cmpk2	22169
1419762_at	28.9526	Ubd	24108
1418776_at	24.659	5830443L24Rik	76074
1418126_at	23.5469	Ccl5	20304
1418240_at	23.4881	Gbp2	14469
1435906_x_at	22.5013	Gbp2	14469
1438676_at	21.59	Mpa2l	100702
1424354_at	21.4727	Tmem140	68487
1447927_at	19.0296	Mpa2l	100702
1450783_at	18.4329	Ifit1	15957
1449025_at	18.1933	Ifit3	15959
1439068_at	15.3333	Erap1	80898
1448632_at	15.0756	Psmb10	19171
1450424_a_at	14.7828	Il18bp	16068
1417292_at	14.202	Ifi47	15953
1438037_at	13.2577	Herc5	67138
1453757_at	13.146	Herc5	67138
1438868_at	13.0557	D14Ertd668e	219132
1451905_a_at	12.913	Mx1	17857
1416942_at	12.1986	Erap1	80898
1432026_a_at	11.8181	Herc5	67138
1425394_at	11.434	BC023105	667597
1424339_at	11.2598	Oasl1	231655
1453913_a_at	11.1828	Tap2	21355
1451777_at	10.9262	Ddx60	234311
1451564_at	10.7713	Parp14	547253
1419714_at	10.5743	Cd274	60533
1435290_x_at	9.81491	H2-Aa	14960
1427381_at	9.59241	Irg1	16365
1418293_at	8.90793	Ifit2	15958
1425719_a_at	8.81462	Nmi	64685
1453196_a_at	8.65709	Oasl2	23962
1419684_at	8.28231	Ccl8	20307
1452178_at	7.86303	LOC671535 /// Plec1	18810 /// 671535
1450378_at	7.7762	Tapbp	21356
1448681_at	7.68779	Il15ra	16169
1451544_at	7.49498	Tapbpl	213233
1417189_at	7.45082	Psme2	19188
1436576_at	7.33018	Fam26f	215900
1418219_at	7.32636	Il15	16168
1421812_at	6.78899	Tapbp	21356
1451644_a_at	6.5438	0610037M15Rik /// H2-gs10	436493 /// 68395
1439505_at	6.49865	Clic5	224796
1422397_a_at	6.44314	Il15ra	16169
1418990_at	6.36107	Ms4a4d	66607
1458381_at	6.05912	Clic5	224796
1423555_a_at	5.85231	Ifi44	99899
1421358_at	5.74012	H2-M3	14991
1450696_at	5.71049	Psmb9	16912
1419132_at	5.50979	Tlr2	24088
1431095_a_at	5.40367	Herc5	67138
1422601_at	5.37138	Serpinb9	20723
1431008_at	5.35658	0610037M15Rik	68395
1422781_at	5.28316	Tlr3	142980
1418392_a_at	5.26154	Gbp3	55932
1456873_at	5.19815	Clic5	224796
1417056_at	5.18799	Psme1	19186
1431261_at	5.07036	Clic5	224796
1426276_at	4.98699	Ifih1	71586
1418580_at	4.94301	Rtp4	67775
1428332_at	4.91441	Pik3ip1	216505
1419401_at	4.89885	Asb13	142688
1451721_a_at	4.8752	H2-Ab1	14961
1449556_at	4.68394	C920025E04Rik /// H2-T23	15040 /// 667803
1444619_x_at	4.60541	Psmb8	16913
1460603_at	4.59773	Samd9l	209086
1419042_at	4.59645	Iigp1	60440
1448659_at	4.59482	Casp7	12369
1451655_at	4.5617	Slfn8	276950
1451821_a_at	4.52503	Sp100	20684
1426221_at	4.52446	Vwa5a	67776
1418536_at	4.45493	H2-Q7	15018
1436172_at	4.43762	9530028C05	330256
1422782_s_at	4.42875	Tlr3	142980
1425519_a_at	4.42313	Cd74	16149
1439825_at	4.40485	Dtx3l	209200
1435208_at	4.36442	Dtx3l	209200
1449143_at	4.35219	Rtp4	67775
1435665_at	4.294	AI451617	209387
1430802_at	4.23301	H2-Q8	15019
1425728_at	4.23169	Psme2b-ps	621823
1419697_at	4.22754	Cxcl11	56066
1426774_at	4.17224	Parp12	243771
1451321_a_at	4.12516	Rbm43	71684
1419676_at	4.11892	Mx2	17858
1451860_a_at	4.11301	Trim30	20128
1439790_at	4.07247	Serpinb9	20723
1422305_at	4.07086	Ifnb1	15977
1424948_x_at	4.06928	H2-D1 /// H2-K1 /// LOC100044874	100044874 /// 14964 /// 14972
1443698_at	4.04951	Xaf1	327959
1459913_at	4.02638	Tnfsf10	22035
1428660_s_at	3.96702	LOC100047963 /// Tor3a	100047963 /// 30935
1456288_at	3.78755	Slfn5	327978
1437432_a_at	3.78154	Trim12	76681
1418346_at	3.76148	Insl6	27356
1427736_a_at	3.75608	Ccrl2	54199
1436941_at	3.73482	Fam55c	385658
1456494_a_at	3.73277	AI451617 /// Trim30	20128 /// 209387
1427746_x_at	3.7156	H2-K1	14972
1421550_a_at	3.70196	Trim34	94094
1418045_at	3.69026	Inpp1	16329
1425336_x_at	3.66757	H2-K1	14972
1434580_at	3.6514	Enpp4	224794
1421998_at	3.63451	Tor3a	30935
1417961_a_at	3.61631	Trim30	20128
1420437_at	3.57594	Ido1	15930
1460038_at	3.5476	LOC100045707 /// Pou3f1	100045707 /// 18991
1452087_at	3.50485	Epsti1	108670
1424617_at	3.46677	Ifi35	70110
1417793_at	3.46671	Irgm2	54396
1438716_at	3.45741	AI451617	209387
1424857_a_at	3.42751	Trim34	94094
1427091_at	3.41123	Znfx1	98999
1424496_at	3.38871	5133401N09Rik	75731
1426062_a_at	3.34455	Casp7	12369
1425294_at	3.3022	Slamf8	74748
1433919_at	3.28946	Asb4	65255
1426942_at	3.28928	Aim1	11630
1434372_at	3.28058	AW112010	107350
1434380_at	3.23791	Gbp6	229900
1454169_a_at	3.22125	Epsti1	108670
1445271_at	3.20437	9230105E10Rik	319236
1445897_s_at	3.19875	Ifi35	70110
1418077_at	3.19758	Trim21	20821
1450534_x_at	3.16751	H2-K1	14972
1416897_at	3.15282	Parp9	80285
1432548_at	3.15001	Parp14	547253
1455085_at	3.13777	1700086L19Rik	74284
1428346_at	3.13022	Trafd1	231712
1452639_at	3.09987	Enpp4	224794
1450949_at	3.08712	Katna1	23924
1435697_a_at	3.07655	Cytip	227929
1429570_at	3.03593	Mlkl	74568
1450454_at	3.03419	Tor3a	30935
1449195_s_at	3.02825	Cxcl16	66102
1448940_at	2.97907	Trim21	20821
1445597_s_at	2.95631	Pla2g16	225845
1459151_x_at	2.95168	Ifi35	70110
1435529_at	2.95071	OTTMUSG00000016644	667373
1443858_at	2.93676	9230105E10Rik	319236
1416885_at	2.92275	1110038F14Rik	117171
1419043_a_at	2.89929	Iigp1	60440
1426324_at	2.89835	H2-D1	14964
1419604_at	2.863	Zbp1	58203
1418718_at	2.84883	Cxcl16	66102
1417470_at	2.83497	Apobec3	80287
1455498_at	2.83232	Gpr50	14765
1449875_s_at	2.79219	H2-T10 /// H2-T17 /// H2-T22 /// H2-T9	15024 /// 15032 /// 15039 /// 15051
1425156_at	2.7654	Gbp6	229900
1449580_s_at	2.76064	H2-DMb1 /// H2-DMb2	14999 /// 15000
1439087_a_at	2.75839	Pik3ip1	216505
1416380_at	2.74792	Mov10	17454
1428196_a_at	2.74618	Fam82a2	67809
1451611_at	2.73228	Pla2g16	225845
1419569_a_at	2.73118	Isg20	57444
1451426_at	2.69419	Dhx58	80861
1420993_at	2.68418	B3gnt5	108105
1416200_at	2.67305	Il33	77125
1427747_a_at	2.6617	Lcn2	16819
1429947_a_at	2.65794	Zbp1	58203
1428767_at	2.62251	Gsdmd	69146
1417141_at	2.61953	Igtp	16145
1450648_s_at	2.60525	H2-Ab1	14961
1424961_at	2.59111	Tapbpl	213233
1456890_at	2.5865	Ddx58	230073
1439276_at	2.57619	Adar	56417
1425025_at	2.55332	Tmem106a	217203
1433935_at	2.52646	AU020206	101757
1434139_at	2.49089	Parp11	101187
1437868_at	2.48258	Fam46a	212943
1419282_at	2.46988	Ccl12	20293
1438858_x_at	2.44851	H2-Aa	14960
1424518_at	2.4228	Apol9a /// Apol9b	223672 /// 71898
1416016_at	2.4111	Tap1	21354
1417070_at	2.399	Cyp4v3	102294
1451775_s_at	2.3882	Il13ra1	16164
1427164_at	2.37098	Il13ra1	16164
1449824_at	2.36638	Prg4	96875
1419671_a_at	2.35033	Il17rc	171095
1420342_at	2.34747	Gdap10	14546
1455070_at	2.34314	Dcp2	70640
1449033_at	2.33232	Tnfrsf11b	18383
1417172_at	2.33192	Ube2l6	56791
1454809_at	2.32837	Ncoa7	211329
1435331_at	2.32369	LOC100048304 /// Pyhin1	100048304 /// 236312
1430150_at	2.31654	Dcp2	70640
1422126_a_at	2.3135	Nudt13	67725
1426222_s_at	2.31222	Vwa5a	67776
1435454_a_at	2.31113	BC006779	229003
1429422_at	2.30977	4933412E12Rik	71086
1427165_at	2.30832	Il13ra1	16164
1449227_at	2.29645	Ch25h	12642
1415803_at	2.28889	Cx3cl1	20312
1420768_a_at	2.26658	Dhx58	80861
1451683_x_at	2.25729	H2-D1	14964
1436562_at	2.25662	Ddx58	230073
1428571_at	2.25463	Col9a1	12839
1419204_at	2.24435	Dll1	13388
1419026_at	2.23966	Daxx	13163
1419427_at	2.23127	Csf3	12985
1431591_s_at	2.22411	677168 /// Isg15	100038882 /// 677168
1439680_at	2.2239	Tnfsf10	22035
1455581_x_at	2.22239	9530028C05	330256
1454783_at	2.21583	Il13ra1	16164
1458595_at	2.21106	Intu	380614
1422403_at	2.18813	Ifna1 /// Ifna12 /// Ifna13 /// Ifna14 /// Ifna2 /// Ifna4 /// Ifna5 /// Ifna6 /// Ifna7 /// Ifna9 /// Ifnab /// OTTMUSG00000007655 /// OTTMUSG00000011275	15962 /// 15965 /// 15967 /// 15968 /// 15969 /// 15970 /// 15972 /// 15974 /// 230396 /// 230398 /// 242517 /// 242519 /// 404549
1452289_a_at	2.18414	Rnf135	71956
1426092_a_at	2.17652	Trim34	94094
1449473_s_at	2.167	Cd40	21939
1417977_at	2.15683	Eif4e3	66892
1436899_at	2.15484	Zufsp	72580
1440481_at	2.14636	Stat1	20846
1451206_s_at	2.14173	Cytip	227929
1451931_x_at	2.13366	H2-L	14980
1417071_s_at	2.11858	Cyp4v3	102294
1447711_x_at	2.11203	4933412E12Rik	71086
1419698_at	2.11001	Cxcl11	56066
1419721_at	2.10866	Niacr1	80885
1426450_at	2.10655	Plcl2	224860
1450173_at	2.1064	Ripk2	192656
1437484_at	2.09172	Zbtb5	230119
1451320_at	2.0858	Arhgap8	73167
1439121_at	2.08229	H2-T10 /// H2-T17 /// H2-T22 /// H2-T9	15024 /// 15032 /// 15039 /// 15051
1420697_at	2.07486	Slc15a3	65221
1437128_a_at	2.07325	A630033E08Rik	240041
1423006_at	2.06899	Pim1	18712
1453275_at	2.05093	2310002L13Rik	75577
1451716_at	2.04524	Mafb	16658
1453070_at	2.04503	Pcdh17	219228
1438700_at	2.02592	Fnbp4	55935
1422512_a_at	2.01888	Ogfr	72075
1420535_a_at	2.00793	Nub1	53312
1417190_at	2.0065	Nampt	59027
1439221_s_at	2.00538	Cd40	21939
1422155_at	-2.03846	Hist2h3c2	97114
1451939_a_at	-2.04594	Srpx	51795
1427485_at	-2.04647	Lmod1	93689
1431079_at	-2.08236	C1qtnf2	69183
1423424_at	-2.09098	Zic3	22773
1415978_at	-2.19015	Tubb3	22152
1438441_at	-2.2286	Id4	15904
1433783_at	-2.2522	Ldb3	24131
1434758_at	-2.30104	Crispld2	78892
1452244_at	-2.30592	6330406I15Rik	70717
1417600_at	-2.34419	Slc15a2	57738
1438531_at	-2.3692	A730054J21Rik	320862
1448747_at	-2.40275	Fbxo32	67731
1452284_at	-2.41123	Ptprz1	19283
1421400_at	-2.52131	Kcnmb1	16533
1433600_at	-2.54283	Adra2a	11551
1436329_at	-2.60105	Egr3	13655
